# Supplementary material for: In Pursuit of Recovery: A Comparative Study of Stakeholder Perspectives on Outcomes of People with Psychosis
Source: Community Ment Health J. 2024 Dec 10;61(2):300–13. doi: 10.1007/s10597-024-01399-9 (PMC11772473; doi:10.1007/s10597-024-01399-9)
Supplement: Supplementary file 2 — (XLSX 34 KB) [file 10597_2024_1399_MOESM2_ESM.xlsx]

## Sheet: Titelpage
In Pursuit of Recovery; A Comparative Study of Stakeholder Perspectives on Outcomes of People with Psychosis. Community Mental Health Journal.
Online Resource 2: overview of results of all statistical analysis
	Most important aspects of…
tab 1	clinical recovery
tab 2	functional recovery - independent living
tab 3	functional recovery - social
tab 4	functional recovery - daytime activities
tab 5	functional recovery - other aspects of functional recovery
tab 6	personal recovery
tab 7	facilitators of recovery
tab 8	barriers of recovery
tab 9	personal strengths that facilitate recovery
abbreviations:
SU	service user
IC	informal caregiver
HCP	healthcare professional

## Sheet: Clinical recovery
Clinical recovery
	test	comparison respondentgroups				other variables that significantly predicted chance on answer of outcome category as most important
		SU-IC-HCP	SU-IC	IC-HCP	SU-HCP
all answer categories	Fisher's exact	***	**	*	***
positive symptoms	Fisher's exact	**
	Logistic regression without covariate adjustment		OR 1.81	OR 2.07	OR 3.73***
	Logistic regression with covariate adjustment		OR 1.78	OR 1.12	OR 2.76	SU-IC bipolar OR 0.10* IC-HCP educational level (high) OR 5.42* SU-HCP educational level (high) OR 0.29*, recovery phase OR 0.33*
negative symptoms	Fisher's exact	***
	Logistic regression without covariate adjustment		OR 4.58*	OR 2.08	OR 9.54***
	Logistic regression with covariate adjustment		OR 2.76	OR 2.02	OR 6.39*
affective symptoms	Fisher's exact	ns
	Logistic regression without covariate adjustment		OR 0.97	OR 0.51	OR 0.50
	Logistic regression with covariate adjustment		OR 1.24	OR 0.56	OR 0.71	SU-IC sex respondent (male): OR 10.35**, sex patient: OR 0.090** SU-HCP being spiritual (yes): OR 2.65*
cognitive symptoms	Fisher's exact	ns
	Logistic regression without covariate adjustment		OR 0.52	OR 1.32	OR 0.68
	Logistic regression with covariate adjustment		OR 0.45	OR 1.54	OR 0.95
medication	Fisher's exact	ns
	Logistic regression without covariate adjustment		OR 1.28	OR 0.22	OR 0.29
	Logistic regression with covariate adjustment		OR 0.72	OR 0.42	OR 1.16
physical symptoms	Fisher's exact	***
	Logistic regression without covariate adjustment		OR 0.24*	OR 0.24	OR 0.06**
	Logistic regression with covariate adjustment		OR 0.00	OR 0.00	OR 0.09
addiction / comorbidity	category excluded for analysis because of ≤5x answers were provided in this category
aspects of functional recovery	Fisher's exact	ns
	Logistic regression without covariate adjustment		OR 5.65*	OR 0.27	OR 1.55
	Logistic regression with covariate adjustment		OR 32.82*	OR 0.20	OR 0.90	SU-IC: diagnosis OR 38.26*
aspects of personal recovery	category excluded for analysis because of ≤5x answers were provided in this category
other aspects of recovery	category excluded for analysis because of ≤5x answers were provided in this category
Logistic regression without covariate adjustment	logistic regression with answer category as dependent and respondent group as the only independent variable
Logistic regression with covariate adjustment	SU vs IC: sex of respondent (male/female), level of education, (higher/lower), spirituality (yes/no), sex of service user (male/female), primary psychiatric diagnosis (schizophrenia spectrum disorder (SSD) versus bipolar), treatment setting (outpatient/inpatient) and recovery phase (late/early).
	IC vs HCP and SU vs HCP: sex of respondent (male/female), level of education, (higher/lower), spirituality (yes/no), treatment setting (outpatient/inpatient) and recovery phase (late/early).
ns = not significant
* <0.05
** <0.01
*** <0.001

## Sheet: Functional - independent living
Functional recovery: Independent living
	test	comparison respondentgroups				other variables that significantly predicted chance on answer of outcome category as most important
		SU-IC-HCP	SU-IC	IC-HCP	SU-HCP
all answer categories	Fisher's exact	***	**	*	***
social contacts / participating	Fisher's exact	ns
	Logistic regression without covariate adjustment		OR 4.26	OR 0.92	OR 4.06
	Logistic regression with covariate adjustment		OR 2.77	OR 1.38	OR 2.05
job/school / rehabilitation	Fisher's exact	ns
	Logistic regression without covariate adjustment		OR 0.51	OR 4.76	OR 2.43
	Logistic regression with covariate adjustment		OR 1.57	OR 4.75	OR 3.03	IC-HCP sex respondent (man): OR 6.43*
household chores	Fisher's exact	ns
	Logistic regression without covariate adjustment		OR 0.41	OR 2.40	OR 0.99
	Logistic regression with covariate adjustment		OR 0.41	OR 2.39	OR 1.70	SU-HCP recovery phase (late): OR 6.71*
finance / financial conditions	Fisher's exact	ns
	Logistic regression without covariate adjustment		OR 0.40	OR 3.08	OR 1.24
	Logistic regression with covariate adjustment		OR 0.00	OR 2.60	OR 0.67
self-care	Fisher's exact	**
	Logistic regression without covariate adjustment		OR 0.82	OR 6.24*	OR 5.14**
	Logistic regression with covariate adjustment		OR 0.53	OR 5.55	OR 1.16	IC-HCP sex respondent (male): OR 0.15* and treatment (inpatient): OR 4.10*
lifestyle	category excluded for analysis because of ≤5x answers were provided in this category
housing	Fisher's exact	ns
	Logistic regression without covariate adjustment		OR 4.29	OR 1.51	OR 6.46
	Logistic regression with covariate adjustment		OR 0.00	OR 0.98	OR 2.75
mental problems / handling stress	Fisher's exact	**
	Logistic regression without covariate adjustment		OR 8.27*	OR 0.39	OR 3.20
	Logistic regression with covariate adjustment		OR 2.47	OR 0.26	OR 3.68
planning / organizing	Fisher's exact	*
	Logistic regression without covariate adjustment		OR 6.93*	OR 0.71	OR 4.95
	Logistic regression with covariate adjustment		OR 8.62*	OR 0.75	OR 6.19
day night rhythm	category excluded for analysis because of ≤5x answers were provided in this category
fatique / physical limitations	category excluded for analysis because of ≤5x answers were provided in this category
(self)stigma / social inclusion	category excluded for analysis because of ≤5x answers were provided in this category
other aspects	category excluded for analysis because of ≤5x answers were provided in this category
Logistic regression without covariate adjustment	logistic regression with answer category as dependent and respondent group as the only independent variable
Logistic regression with covariate adjustment	SU vs IC: sex of respondent (male/female), level of education, (higher/lower), spirituality (yes/no), sex of service user (male/female), primary psychiatric diagnosis (schizophrenia spectrum disorder (SSD) versus bipolar), treatment setting (outpatient/inpatient) and recovery phase (late/early).
	IC vs HCP and SU vs HCP: sex of respondent (male/female), level of education, (higher/lower), spirituality (yes/no), treatment setting (outpatient/inpatient) and recovery phase (late/early).
ns = not significant
* <0.05
** <0.01
*** <0.001

## Sheet: Functional - social
Functional - social
	test	comparison respondentgroups				other variables that significantly predicted chance on answer of outcome category as most important
		SU-IC-HCP	SU-IC	IC-HCP	SU-HCP
all answer categories	Fisher's exact	ns	ns	ns	ns
social contacts / participating	Fisher's exact	ns
	Logistic regression without covariate adjustment		OR 1.41	OR 1.42	OR 2.03*
	Logistic regression with covariate adjustment		OR 1.30	OR 1.03	OR 1.68
job / school / rehabilitation	Fisher's exact	ns
	Logistic regression without covariate adjustment		OR 2.77	OR 0.42	OR 1.16
	Logistic regression with covariate adjustment		OR 1.85	OR 0.43	OR 1.14
household chores	category excluded for analysis because of ≤5x answers were provided in this category
finance / financial conditions	category excluded for analysis because of ≤5x answers were provided in this category
self-care	category excluded for analysis because of ≤5x answers were provided in this category
lifestyle	category excluded for analysis because of ≤5x answers were provided in this category
housing	category excluded for analysis because of ≤5x answers were provided in this category
mental problems / handling stress	Fisher's exact	ns
	Logistic regression without covariate adjustment		OR 2.65	OR 0.39	OR 1.03
	Logistic regression with covariate adjustment		OR 2.44	OR 0.25	OR 1.02	SU-IC: treatment (inpatient): 8.47*
planning / organizing	category excluded for analysis because of ≤5x answers were provided in this category
day night rhythm	category excluded for analysis because of ≤5x answers were provided in this category
fatique / physical limitations	category excluded for analysis because of ≤5x answers were provided in this category
(self)stigma / social inclusion	Fisher's exact	ns
	Logistic regression without covariate adjustment		OR 0.40	OR 3.08	OR 1.24
	Logistic regression with covariate adjustment		OR 0.79	OR 2.66	OR 1.87
other aspects	category excluded for analysis because of ≤5x answers were provided in this category
Logistic regression without covariate adjustment	logistic regression with answer category as dependent and respondent group as the only independent variable
Logistic regression with covariate adjustment	SU vs IC: sex of respondent (male/female), level of education, (higher/lower), spirituality (yes/no), sex of service user (male/female), primary psychiatric diagnosis (schizophrenia spectrum disorder (SSD) versus bipolar), treatment setting (outpatient/inpatient) and recovery phase (late/early).
	IC vs HCP and SU vs HCP: sex of respondent (male/female), level of education, (higher/lower), spirituality (yes/no), treatment setting (outpatient/inpatient) and recovery phase (late/early).
ns = not significant
* <0.05
** <0.01
*** <0.001

## Sheet: Functional - daytime activities
Functional - daytime activities
	test	comparison respondentgroups				other variables that significantly predicted chance on answer of outcome category as most important
		SU-IC-HCP	SU-IC	IC-HCP	SU-HCP
all answer categories	Fisher's exact	**	*	ns	*
social contacts / participating	Fisher's exact	ns
	Logistic regression without covariate adjustment		OR 2.10	OR 0.45	OR 6.46
	Logistic regression with covariate adjustment		OR 0.00	OR 0.45	OR 0.95
job / school / rehabilitation	Fisher's exact	*
	Logistic regression without covariate adjustment		OR 2.27*	OR 0.98	OR 2.21*
	Logistic regression with covariate adjustment		OR 2.41	OR 1.17	OR 1.84
household chores	category excluded for analysis because of ≤5x answers were provided in this category
finance / financial conditions	category excluded for analysis because of ≤5x answers were provided in this category
self-care	category excluded for analysis because of ≤5x answers were provided in this category
lifestyle	category excluded for analysis because of ≤5x answers were provided in this category
housing	category excluded for analysis because of ≤5x answers were provided in this category
mental problems / handling stress	Fisher's exact	ns
	Logistic regression without covariate adjustment		OR 2.77	OR 1.04	OR 2.88
	Logistic regression with covariate adjustment		OR 1.80	OR 0.73	OR 1.73
planning / organizing	Fisher's exact	ns
	Logistic regression without covariate adjustment		OR 0.82	OR 0.73	OR 0.60
	Logistic regression with covariate adjustment		OR 0.25	OR 0.08	OR 0.25
day night rhythm	category excluded for analysis because of ≤5x answers were provided in this category
fatique / physical limitations	Fisher's exact	ns
	Logistic regression without covariate adjustment		OR 8.94	OR 0.17	OR 1.54
	Logistic regression with covariate adjustment		OR 29.88*	OR 0.20	OR 0.00
(self)stigma / social inclusion	Fisher's exact	ns
	Logistic regression without covariate adjustment		OR 0.51	OR 0.74	OR 0.38
	Logistic regression with covariate adjustment		OR 0.49	OR 0.00	OR 0.48
other aspects	category excluded for analysis because of ≤5x answers were provided in this category
Logistic regression without covariate adjustment	logistic regression with answer category as dependent and respondent group as the only independent variable
Logistic regression with covariate adjustment	SU vs IC: sex of respondent (male/female), level of education, (higher/lower), spirituality (yes/no), sex of service user (male/female), primary psychiatric diagnosis (schizophrenia spectrum disorder (SSD) versus bipolar), treatment setting (outpatient/inpatient) and recovery phase (late/early).
	IC vs HCP and SU vs HCP: sex of respondent (male/female), level of education, (higher/lower), spirituality (yes/no), treatment setting (outpatient/inpatient) and recovery phase (late/early).
ns = not significant
* <0.05
** <0.01
*** <0.001

## Sheet: Functional - other
Functional recovery - other aspects
	test	comparison respondentgroups				other variables that significantly predicted chance on answer of outcome category as most important
		SU-IC-HCP	SU-IC	IC-HCP	SU-HCP
all answer categories	Fisher's exact	***	*	ns	***
social contacts / participating	Fisher's exact	**
	Logistic regression without covariate adjustment		OR 2.52e8	OR 0.27	OR 6.93e7
	Logistic regression with covariate adjustment		OR 1.33e18	OR 0.42	OR 3.83e26
job / school / rehabilitation	category excluded for analysis because of ≤5x answers were provided in this category
household chores	category excluded for analysis because of ≤5x answers were provided in this category
finance / financial conditions	category excluded for analysis because of ≤5x answers were provided in this category
self-care	category excluded for analysis because of ≤5x answers were provided in this category
lifestyle	category excluded for analysis because of ≤5x answers were provided in this category
housing	category excluded for analysis because of ≤5x answers were provided in this category
mental problems / handling stress	Fisher's exact	ns
	Logistic regression without covariate adjustment		OR 4.29	OR 1.11	OR 4.77
	Logistic regression with covariate adjustment		OR 7.04	OR 1.17	OR 4.17
planning / organizing	category excluded for analysis because of ≤5x answers were provided in this category
day night rhythm	category excluded for analysis because of ≤5x answers were provided in this category
fatique / physical limitations	Fisher's exact	ns
	Logistic regression without covariate adjustment		OR 1.04	OR 0.00	OR 0.00
	Logistic regression with covariate adjustment		OR 1.22	OR 0.00	OR 0.00
(self)stigma / social inclusion	Fisher's exact	ns
	Logistic regression without covariate adjustment		OR 0.88	OR 2.10	OR 1.85
	Logistic regression with covariate adjustment		OR 0.88	OR 1.14	OR 0.84	SU-HCP being spiritual (yes) OR 3.76*
other aspects	Fisher's exact	ns
	Logistic regression without covariate adjustment		OR 1.28	OR 1.58	OR 2.02
	Logistic regression with covariate adjustment		OR 0.72	OR 0.51	OR 0.36	IC-HCP recovery phase (late): OR 0.09** SU-HCP recovery phase (late): OR 0.19*
Logistic regression without covariate adjustment	logistic regression with answer category as dependent and respondent group as the only independent variable
Logistic regression with covariate adjustment	SU vs IC: sex of respondent (male/female), level of education, (higher/lower), spirituality (yes/no), sex of service user (male/female), primary psychiatric diagnosis (schizophrenia spectrum disorder (SSD) versus bipolar), treatment setting (outpatient/inpatient) and recovery phase (late/early).
	IC vs HCP and SU vs HCP: sex of respondent (male/female), level of education, (higher/lower), spirituality (yes/no), treatment setting (outpatient/inpatient) and recovery phase (late/early).
ns = not significant
* <0.05
** <0.01
*** <0.001

## Sheet: Personal
Personal recovery
	test	comparison respondentgroups				other variables that significantly predicted chance on answer of outcome category as most important
		SU-IC-HCP	SU-IC	IC-HCP	SU-HCP
all answer categories	Fisher's exact	ns	ns	ns	ns
connectedness	Fisher's exact	*
	Logistic regression without covariate adjustment		OR 2.49*	OR 0.35*	OR 0.86
	Logistic regression with covariate adjustment		OR 2.94	OR 0.30*	OR 0.84
hope / optimism	Fisher's exact	ns
	Logistic regression without covariate adjustment		OR 0.58	OR 1.51	OR 0.87
	Logistic regression with covariate adjustment		OR 0.55	OR 3.56	OR 1.76	IC-HCP: being spiritual (yes) OR 7.80* SU-HCP: being spiritual (yes) OR 6.21**
identity	Fisher's exact	ns
	Logistic regression without covariate adjustment		OR 0.77	OR 1.81	OR 1.38
	Logistic regression with covariate adjustment		OR 2.01	OR 1.81	OR 0.79
meaning in life	Fisher's exact	ns
	Logistic regression without covariate adjustment		OR 0.61	OR 1.46	OR 0.89
	Logistic regression with covariate adjustment		OR 0.71	OR 0.61	OR 0.38	SU-IC: sex respondent (male) = OR 3.92
empowerment	Fisher's exact	ns
	Logistic regression without covariate adjustment		OR 0.61	OR 2.14	OR 1.31
	Logistic regression with covariate adjustment		OR 0.73	OR 2.63	OR 1.01
lifestyle	Fisher's exact	*
	Logistic regression without covariate adjustment		OR 0.61	OR 0.17	OR 0.11**
	Logistic regression with covariate adjustment		OR 0.24	OR 0.07	OR 0.05
acceptence of / insight into illness	Fisher's exact	*
	Logistic regression without covariate adjustment		OR 11.41*	OR 0.27	OR 3.13
	Logistic regression with covariate adjustment		OR 3.80	OR 0.19	OR 4.22	SU-IC: recovery phase (late) = OR 0.01**
Logistic regression without covariate adjustment	logistic regression with answer category as dependent and respondent group as the only independent variable
Logistic regression with covariate adjustment	SU vs IC: sex of respondent (male/female), level of education, (higher/lower), spirituality (yes/no), sex of service user (male/female), primary psychiatric diagnosis (schizophrenia spectrum disorder (SSD) versus bipolar), treatment setting (outpatient/inpatient) and recovery phase (late/early).
	IC vs HCP and SU vs HCP: sex of respondent (male/female), level of education, (higher/lower), spirituality (yes/no), treatment setting (outpatient/inpatient) and recovery phase (late/early).
ns = not significant
* <0.05
** <0.01
*** <0.001

## Sheet: Priority domains
Prioritization of domains of outcome
	test	comparison respondentgroups				other variables that significantly predicted chance on answer of outcome category as most important
		SU-IC-HCP	SU-IC	IC-HCP	SU-HCP
all answer categories	Fisher's exact	*	ns	*	ns
clinical recovery	Fisher's exact	ns
	Logistic regression without covariate adjustment		OR 1.42	OR 0.98	OR 1.39
	Logistic regression with covariate adjustment		OR 1.35	OR 0.62	OR 0.60	SU-HCP sex respondent (male): OR 2.45*
functional recovery	Fisher's exact	**
	Logistic regression without covariate adjustment		OR 1.42	OR 0.19**	OR 0.27*
	Logistic regression with covariate adjustment		OR 1.80	OR 0.22*	OR 0.18*
personal recovery	Fisher's exact	ns
	Logistic regression without covariate adjustment		OR 0.98	OR 1.30	OR 1.27
	Logistic regression with covariate adjustment		OR 0.63	OR 1.52	OR 1.29
other	Fisher's exact	ns				no answers in this category by Ics
	Logistic regression without covariate adjustment		OR 0.00	OR 6.93e7	OR 0.60
	Logistic regression with covariate adjustment		OR 0.00	OR 1.67e9	OR 1.43	SU-HCP being spiritual (yes) OR 5.45*
Logistic regression without covariate adjustment	logistic regression with answer category as dependent and respondent group as the only independent variable
Logistic regression with covariate adjustment	SU vs IC: sex of respondent (male/female), level of education, (higher/lower), spirituality (yes/no), sex of service user (male/female), primary psychiatric diagnosis (schizophrenia spectrum disorder (SSD) versus bipolar), treatment setting (outpatient/inpatient) and recovery phase (late/early).
	IC vs HCP and SU vs HCP: sex of respondent (male/female), level of education, (higher/lower), spirituality (yes/no), treatment setting (outpatient/inpatient) and recovery phase (late/early).
ns = not significant
* <0.05
** <0.01
*** <0.001

## Sheet: Facilitators
Facilitators of recovery
	test	comparison respondentgroups				other variables that significantly predicted chance on answer of outcome category as most important
		SU-IC-HCP	SU-IC	IC-HCP	SU-HCP
all answer categories	Fisher's exact	***	ns	**	***
contact / support	Fisher's exact	ns
	Logistic regression without covariate adjustment		OR 1.17	OR 1.28	OR 1.49
	Logistic regression with covariate adjustment		OR 1.30	OR 1.09	OR 0.95
healthcare	Fisher's exact	*
	Logistic regression without covariate adjustment		OR 1.34	OR 0.33*	OR 0.44
	Logistic regression with covariate adjustment		OR 1.05	OR 0.22**	OR 0.28
lifestyle	Fisher's exact	**
	Logistic regression without covariate adjustment		OR 0.75	OR 0.11*	OR 0.08*
	Logistic regression with covariate adjustment		OR 0.40	OR 0.13	OR 0.05*	SU-IC: treatment (inpatient): OR 10.92*
optimism / confidence / coping	Fisher's exact	ns
	Logistic regression without covariate adjustment		OR 0.58	OR 3.21	OR 1.85
	Logistic regression with covariate adjustment		OR 1.06	OR 3.76	OR 3.06	SU-IC: being spiritual (yes): OR 4.23* SU-HCP: being spiritual (yes): OR 8.34***
daytime activities	Fisher's exact	ns
	Logistic regression without covariate adjustment		OR 0.00	OR 3.88e7	OR 0.92	answer not given by ICs
	Logistic regression with covariate adjustment		OR 0.00	OR 8.33e7	OR 0.98
acceptance/insight	Fisher's exact	*
	Logistic regression without covariate adjustment		OR 2.10	OR 4.76	OR 10.00*
	Logistic regression with covariate adjustment		OR 1.75e26	OR 4.58	OR 25.74*
meaning	category excluded for analysis because of ≤5x answers were provided in this category
other	category excluded for analysis because of ≤5x answers were provided in this category
Logistic regression without covariate adjustment	logistic regression with answer category as dependent and respondent group as the only independent variable
Logistic regression with covariate adjustment	SU vs IC: sex of respondent (male/female), level of education, (higher/lower), spirituality (yes/no), sex of service user (male/female), primary psychiatric diagnosis (schizophrenia spectrum disorder (SSD) versus bipolar), treatment setting (outpatient/inpatient) and recovery phase (late/early).
	IC vs HCP and SU vs HCP: sex of respondent (male/female), level of education, (higher/lower), spirituality (yes/no), treatment setting (outpatient/inpatient) and recovery phase (late/early).
ns = not significant
* <0.05
** <0.01
*** <0.001

## Sheet: Barriers
Barriers of recovery
	test	comparison respondentgroups				other variables that significantly predicted chance on answer of outcome category as most important
		SU-IC-HCP	SU-IC	IC-HCP	SU-HCP
all answer categories	Fisher's exact	***	**	**	**
mental symptoms	Fisher's exact	*
	Logistic regression without covariate adjustment		OR 0.89	OR 2.94*	OR 2.63**
	Logistic regression with covariate adjustment		OR 0.77	OR 2.16	OR 2.15	SU-HCP sex respondent (male) OR 2.15*
interal barriers/insecurety/impotence	Fisher's exact	ns
	Logistic regression without covariate adjustment		OR 1.59	OR 0.73	OR 1.16
	Logistic regression with covariate adjustment		OR 0.91	OR 0.17	OR 0.79
(self)stigma	Fisher's exact	***				no answers in this category provided by ICs
	Logistic regression without covariate adjustment		OR 0.00	OR 6.68e7	OR 0.36
	Logistic regression with covariate adjustment		OR 0.00	OR 6.38e9	OR 0.46	IC-HCP level of eduation (high): OR 0.02**
healthcare	Fisher's exact	**
	Logistic regression without covariate adjustment		OR 2.71*	OR 0.21**	OR 0.56
	Logistic regression with covariate adjustment		OR 1.18	OR 0.13**	OR 0.12*	SU-IC sex patient (man): 4.22* SU-HCP recovery phase (late): OR 0.16*
medication	Fisher's exact	*				no answers in this category provided by HCPs
	Logistic regression without covariate adjustment		OR 0.44	OR 0.00	OR 0.00
	Logistic regression with covariate adjustment		OR 0.90	OR 0.00	OR 0.00
social problems	Fisher's exact	ns
	Logistic regression without covariate adjustment		OR 1.33	OR 0.88	OR 1.17
	Logistic regression with covariate adjustment		OR 1.05	OR 1.26	OR 0.70
daytime activities	category excluded for analysis because of ≤5x answers were provided in this category
physical symptoms	category excluded for analysis because of ≤5x answers were provided in this category
lifestyle	category excluded for analysis because of ≤5x answers were provided in this category
other	Fisher's exact	ns
	Logistic regression without covariate adjustment		OR 1.42	OR 0.53	OR 0.76
	Logistic regression with covariate adjustment		OR 2.94	OR 0.57	OR 0.45
Logistic regression without covariate adjustment	logistic regression with answer category as dependent and respondent group as the only independent variable
Logistic regression with covariate adjustment	SU vs IC: sex of respondent (male/female), level of education, (higher/lower), spirituality (yes/no), sex of service user (male/female), primary psychiatric diagnosis (schizophrenia spectrum disorder (SSD) versus bipolar), treatment setting (outpatient/inpatient) and recovery phase (late/early).
	IC vs HCP and SU vs HCP: sex of respondent (male/female), level of education, (higher/lower), spirituality (yes/no), treatment setting (outpatient/inpatient) and recovery phase (late/early).
ns = not significant
* <0.05
** <0.01
*** <0.001

[truncated: 1 more sheets: Strengths]
